# Supplementary material for: Development of the Korean Medicine Core Outcome Set for Primary Dysmenorrhea (COS-PD-KM) for Herbal Medicine Treatment of Primary Dysmenorrhea in Primary Clinics
Source: Int J Environ Res Public Health. 2022 Nov 19;19(22):15321. doi: 10.3390/ijerph192215321 (PMC9690837; doi:10.3390/ijerph192215321)
Supplement: Supplementary file 1 [file ijerph-19-15321-s001.zip]

Archive with 1 entries (1 files):
- ijerph-1925232-supplementary.pdf
